# Supplementary material for: Identification and Isolation Pattern of Globisporangium spp. from a Sanionia Moss Colony in Ny-Ålesund, Spitsbergen Is., Norway from 2006 to 2018
Source: Microorganisms. 2021 Sep 9;9(9):1912. doi: 10.3390/microorganisms9091912 (PMC8467116; doi:10.3390/microorganisms9091912)
Supplement: Supplementary file 1 [file microorganisms-09-01912-s001.zip]

Archive with 1 entries (1 files):
- Table S1 microorganisms-1345415_revised_2021_09_09.pdf
